# Supplementary material for: Acupuncture and Moxibustion for Cancer-Related Fatigue: An Overview of Systematic Reviews and Meta-Analysis
Source: Cancers (Basel). 2022 May 10;14(10):2347. doi: 10.3390/cancers14102347 (PMC9139178; doi:10.3390/cancers14102347)
Supplement: Supplementary file 1 [file cancers-14-02347-s001.zip]

Archive with 1 entries (1 files):
- cancers-1675102-supplementary.pdf
